# Supplementary material for: Diagnostic Value of Superb Microvascular Imaging in Differentiating Benign and Malignant Breast Tumors: A Systematic Review and Meta-Analysis
Source: Diagnostics (Basel). 2022 Oct 31;12(11):2648. doi: 10.3390/diagnostics12112648 (PMC9689350; doi:10.3390/diagnostics12112648)
Supplement: Supplementary file 1 [file diagnostics-12-02648-s001.zip]

Archive with 2 entries (2 files):
- Search strategy.txt
- diagnostics-1956540-SM-done.pdf
